# Supplementary material for: Hemodialysis as a Risk Factor for Lower Right Internal Jugular Stenosis in Cardiac Surgery Patients: A Retrospective Single-Center Study
Source: J Clin Med. 2021 Mar 3;10(5):1042. doi: 10.3390/jcm10051042 (PMC7959313; doi:10.3390/jcm10051042)
Supplement: Supplementary file 1 [file jcm-10-01042-s001.zip]

Archive with 3 entries (3 files):
- Figure S1.tif
- Table S1_JCM.docx
- Table S2_JCM.docx
